# Supplementary material for: Blockade of IKK signaling induces RIPK1-independent apoptosis in human macrophages
Source: PLoS Pathog. 2024 Aug 26;20(8):e1012469. doi: 10.1371/journal.ppat.1012469 (PMC11407650; doi:10.1371/journal.ppat.1012469)
Supplement: S1 Table — (XLSX) [file ppat.1012469.s006.xlsx]

## Sheet: Table S1
Table S1: Reagents
Reagent	Working concentration	Product details	Manufacturer
IKKi	10 µM	BMS-345541	Selleck Chemicals
TAK1i	250 nM	5Z-7-Oxozeaenol	Tocris Bioscience/
		CAS 66018-38-0	Fisher Scientific
p38i	5 µM	SB 202190	Millipore
		CAS 152121-30-7
SM	5 µg/mL	LCL161	Selleck Chemicals
		CAS 1005342-46-0
Chx	50 µg/mL	Cycloheximide from microbial	Sigma
		CAS 66-81-9
ZVAD	100 µM	Z-VAD(Ome)-FMK	SM Biochemicals
QVD	100 µM	Q-VD(Ome)-OPH	SM Biochemicals
IETD	100 µM	Z-IETD-FMK	Selleck Chemicals
Nec-1	60 µM	Necrostatin-1	Calbiochem
GSK’872	3 µM	GSK2399872A	GlaxoSmithKline
MCC950	10 µM	CP-456773	Invivogen
Apt-1	1 µM	Apostatin-1	DC Chemicals
		CAS 2559703-06-7
LPS	10 ng/mL	Lipopolysaccharides from Escherichia coli O55:B5	Sigma
TNF	10 ng/mL	Recombinant Human TNF-α	PeproTech
Nigericin	10 µM	Nigericin, Sodium Salt, Streptomyces hygroscopicus	EMD Millipore
caspase-8 antibody	1:1000 dilution	clone 1C12 #9746	Cell Signaling
cleaved caspase-8 antibody	1:1000 dilution	clone 18C8 #9496	Cell Signaling
caspase-3 antibody	1:1000 dilution	polyclonal #9662	Cell Signaling
caspase-9 antibody	1:1000 dilution	polyclonal #9502	Cell Signaling
RIPK1 antibody	1:1000 dilution	clone D94C12 #3493	Cell Signaling
phospho-RIPK1 (Ser166) antibody	1:1000 dilution	clone D1L3S #65746	Cell Signaling
FADD antibody	1:1000 dilution	clone 1F7 #05-486	Sigma
TRADD antibody	1:1000 dilution	polyclonal #3694	Cell Signaling
BID antibody	1:1000 dilution	polyclonal #2002	Cell Signaling
cFLIP antibody	1:1000 dilution	clone D5J1E #56343	Cell Signaling
mCherry antibody	1:1000 dilution	clone EPR20579 #213511	Abcam
β-Actin antibody	1:1000 dilution	polyclonal #4967	Cell Signaling
Anti-mouse IgG, HRP-linked Antibody	1:5000 dilution	#7076	Cell Signaling
HRP-Goat Anti-Rabbit IgG (H+L)	1:5000 dilution	111-035-144	Jackson Laboratory
